# Supplementary material for: Major Role of S-Glycoprotein in Providing Immunogenicity and Protective Immunity in mRNA Lipid Nanoparticle Vaccines Based on SARS-CoV-2 Structural Proteins
Source: Vaccines (Basel). 2024 Apr 2;12(4):379. doi: 10.3390/vaccines12040379 (PMC11053793; doi:10.3390/vaccines12040379)
Supplement: Supplementary file 1 [file vaccines-12-00379-s001.zip]

Archive with 1 entries (1 files):
- vaccines-2887678-supplementary.pdf
